# Supplementary material for: Cyclic Isothiocyanate Goitrin Impairs Lotus japonicus Nodulation, Affects the Proteomes of Nodules and Free Mesorhizobium loti, and Induces the Formation of Caffeic Acid Derivatives in Bacterial Cultures
Source: Plants (Basel). 2024 Oct 16;13(20):2897. doi: 10.3390/plants13202897 (PMC11511026; doi:10.3390/plants13202897)
Supplement: Supplementary file 1 [file plants-13-02897-s001.zip]

Archive with 1 entries (1 files):
- plants-3242909-supplementary.pdf
